# Supplementary material for: Dorsoventral-mediated Shh induction is required for axolotl limb regeneration
Source: eLife. 2026 Feb 5;14:RP106917. doi: 10.7554/eLife.106917 (PMC12875611; doi:10.7554/eLife.106917)
Supplement: Figure 4—source code 1. [file elife-106917-fig4-code1.zip]

Archive with 1 entries (1 files):
- eLife-VOR-RA-2025-106917/calculate_symmetry_score.py
